# Supplementary material for: Exercise Enhances Branched-Chain Amino Acid Catabolism and Decreases Cardiac Vulnerability to Myocardial Ischemic Injury
Source: Cells. 2022 May 20;11(10):1706. doi: 10.3390/cells11101706 (PMC9139679; doi:10.3390/cells11101706)
Supplement: Supplementary file 1 [file cells-11-01706-s001.zip]

Archive with 1 entries (1 files):
- cells-1570635-supplementary.pdf
